# Supplementary material for: Long-Lasting Gene Conversion Shapes the Convergent Evolution of the Critical Methanogenesis Genes
Source: G3 (Bethesda). 2015 Sep 16;5(11):2475–86. doi: 10.1534/g3.115.020180 (PMC4632066; doi:10.1534/g3.115.020180)
Supplement: Supporting Information [file supp_g3.115.020180_TableS3.xlsx]

## Sheet: Genomic context of MtrH
Organisms	Annotated names of MtrH homologs	Accession number	Four upstreamgenes				MtrH homologs	Four downstream genes
Acetobacterium_woodii_DSM_1030	methyltransferase 2	YP_005268435	two component system histidine kinase YP_005268431	hypothetical protein YP_005268432	hypothetical protein YP_005268433	sigma-54 dependent DNA-binding response regulator YP_005268434	methyltransferase 2 YP_005268435	cholinecarnitinebetaine transporter OpuD2 YP_005268436	methyltransferase 1 YP_005268437	corrinoid protein MttC6 YP_005268438	cholinecarnitinebetaine transporter OpuD3 YP_005268439
Archaeoglobus_fulgidus_DSM_4304	tetrahydromethanopterin S-methyltransferase subunit H	NP_068850	hypothetical protein NP_068846	corrinoid methyltransferase NP_068847	hypothetical protein NP_068848	oxalateformate antiporter NP_068849	tetrahydromethanopterin S-methyltransferase subunit H NP_068850	hypothetical protein NP_068851	corrinoid methyltransferase NP_068852	hypothetical protein NP_068853	hexuronate transporter NP_068854
Candidatus_Korarchaeum_cryptofilum_OPF8	tetrahydromethanopterin S-methyltransferase subunit H	YP_001736639	homoaconitate hydratase family protein YP_001736635	isopropylmalatecitramalatehomocitrate synthase YP_001736636	AAA ATPase YP_001736637	methylenetetrahydrofolate reductase YP_001736638	tetrahydromethanopterin S-methyltransferase subunit H YP_001736639	beta-lactamase domain-containing protein YP_001736640	Acyl-CoA synthetase YP_001736641	glycosyl transferase family protein YP_001736642	glycosyl transferase family protein YP_001736643
Dehalobacter_11DCA	Tetrahydromethanopterin S-methyltransferase subunit H-like protein	YP_006909648	hypothetical protein YP_006909652	hypothetical protein YP_006909651	Nicotinate-nucleotide--dimethylbenzimidazole phosphoribosyltransferase YP_006909650	hypothetical protein YP_006909649	Tetrahydromethanopterin S-methyltransferase subunit H-like protein YP_006909648	hypothetical protein YP_006909647	hypothetical protein YP_006909646	Ferredoxin-dependent glutamate synthase YP_006909645	hypothetical protein YP_006909644
Desulfitobacterium_dehalogenans_ATCC_51507	tetrahydromethanopterin S-methyltransferase subunit H	YP_006431762	Fe-S-cluster-containing hydrogenase subunit YP_006431766	DMSO reductase anchor subunit YP_006431765	cAMP-binding protein YP_006431764	arabinose efflux permease family protein YP_006431763	tetrahydromethanopterin S-methyltransferase subunit H YP_006431762	trimethylamine:corrinoid methyltransferase YP_006431761	methyltransferase cognate corrinoid protein YP_006431760	cholinecarnitinebetaine transport YP_006431759	hypothetical protein YP_006431758
Desulfitobacterium_hafniense_Y51	tetrahydromethanopterin S-methyltransferase subunit H	YP_519390	nicotinic acid mononucleotide adenylyltransferase YP_519394	hypothetical protein YP_519393	hypothetical protein YP_519392	leucyl-tRNA synthetase YP_519391	tetrahydromethanopterin S-methyltransferase subunit H YP_519390	hypothetical protein YP_519389	hypothetical protein YP_519388	hypothetical protein YP_519387	hypothetical protein YP_519386
Desulfomonile_tiedjei_DSM_6799	tetrahydromethanopterin S-methyltransferase subunit H	YP_006445864	permease glycerol uptake facilitator YP_006445868	putative transcriptional regulator YP_006445867	ATP:corrinoid adenosyltransferase YP_006445866	PAS domain S-box YP_006445865	tetrahydromethanopterin S-methyltransferase subunit H YP_006445864	uroporphyrinogen-III decarboxylase YP_006445863	putative cobalamin binding protein YP_006445862	hypothetical protein YP_006445861	thioredoxin reductase YP_006445860
Desulfomonile_tiedjei_DSM_6799	tetrahydromethanopterin S-methyltransferase subunit H	YP_006450289	DNA-binding domain-containing protein AraC-type YP_006450293	putative amidohydrolase YP_006450292	putative Zn-dependent hydrolase of beta-lactamase fold protein YP_006450291	DNA-directed RNA polymerase specialized sigma subunit sigma24 YP_006450290	tetrahydromethanopterin S-methyltransferase subunit H YP_006450289	methyltransferase MtaACmuA family YP_006450288	hypothetical protein YP_006450287	CBS-domain-containing membrane protein YP_006450286	hypothetical protein YP_006450285
Desulfomonile_tiedjei_DSM_6799	tetrahydromethanopterin S-methyltransferase subunit H	YP_006450299	hypothetical protein YP_006450303	ABC-type antimicrobial peptide transport system ATPase component YP_006450302	hypothetical protein YP_006450301	hypothetical protein YP_006450300	tetrahydromethanopterin S-methyltransferase subunit H YP_006450299	uroporphyrinogen-III decarboxylase YP_006450298	CmuA protein precursor YP_006450297	hypothetical protein YP_006450296	CBS-domain-containing membrane protein YP_006450295
Desulfosporosinus_meridiei_DSM_13257	tetrahydromethanopterin S-methyltransferase subunit H	YP_006620367	response regulator with CheY-like receiver domain and winged-helix DNA-binding domain YP_006620363	TrkH family potassium uptake protein YP_006620364	K transport system NAD-binding component YP_006620365	cholinecarnitinebetaine transport YP_006620366	tetrahydromethanopterin S-methyltransferase subunit H YP_006620367	trimethylamine:corrinoid methyltransferase YP_006620368	methyltransferase cognate corrinoid protein YP_006620369	cholinecarnitinebetaine transport YP_006620370	cobalamin binding protein YP_006620371
Desulfosporosinus_orientis_DSM_765	tetrahydromethanopterin S-methyltransferase subunit H	YP_004968630	response regulator with CheY-like receiver domain and winged-helix DNA-binding domain YP_004968626	TrkH family potassium uptake protein YP_004968627	K transport system NAD-binding component YP_004968628	cholinecarnitinebetaine transport YP_004968629	tetrahydromethanopterin S-methyltransferase subunit H YP_004968630	trimethylamine:corrinoid methyltransferase YP_004968631	methyltransferase cognate corrinoid protein YP_004968632	cholinecarnitinebetaine transport YP_004968633	hypothetical protein YP_004968634
Desulfotomaculum_kuznetsovii_DSM_6115	Tetrahydromethanopterin S-methyltransferase	YP_004515509	4Fe-4S ferredoxin YP_004515505	uroporphyrinogen decarboxylase YP_004515506	methionine synthase B12-binding module cap domain-containing protein YP_004515507	ferredoxin YP_004515508	Tetrahydromethanopterin S-methyltransferase YP_004515509	pyridoxamine 5-phosphate oxidase-like FMN-binding protein YP_004515510	MtaACmuA family methyltransferase YP_004515511	4Fe-4S ferredoxin YP_004515512	hypothetical protein YP_004515513
Ferroglobus_placidus_DSM_10642	tetrahydromethanopterin S-methyltransferase	YP_003434599	ABC transporter YP_003434595	copper ABC transporter permease YP_003434596	Bacterio-opsin activator HTH domain protein YP_003434597	SPP-like hydrolase YP_003434598	tetrahydromethanopterin S-methyltransferase YP_003434599	hypothetical protein YP_003434600	4Fe-4S ferredoxin iron-sulfur binding domain protein YP_003434601	methyl-viologen-reducing hydrogenase subunit delta YP_003434602	4Fe-4S ferredoxin iron-sulfur binding domain protein YP_003434603
Ferroglobus_placidus_DSM_10642	tetrahydromethanopterin S-methyltransferase	YP_003436168	hypothetical protein YP_003436164	methyltransferase MtaACmuA family YP_003436165	methionine synthase B12-binding module cap domain protein YP_003436166	ferredoxin YP_003436167	tetrahydromethanopterin S-methyltransferase YP_003436168	NMT1THI5 like domain protein YP_003436169	binding-protein-dependent transporters inner membrane component YP_003436170	ABC transporter YP_003436171	cobalamin adenosyltransferase YP_003436172
Hyphomicrobium_MC1	Tetrahydromethanopterin S-methyltransferase	YP_004676063	GTP cyclohydrolase-2 YP_004676067	Monophosphate kinase YP_004676066	hypothetical protein YP_004676065	TetR family transcriptional regulator YP_004676064	Tetrahydromethanopterin S-methyltransferase YP_004676063	methyltransferase CmuC YP_004676062	methyltransferasecorrinoid binding protein CmuA YP_004676061	regulatory protein FmdB YP_004676060	electron transfer protein PaaE YP_004676059
Ignisphaera_aggregans_DSM_17230	Tetrahydromethanopterin S-methyltransferase	YP_003859118	rhomboid family protein YP_003859114	hypothetical protein YP_003859115	MATE efflux family protein YP_003859116	molybdopterin binding domain YP_003859117	Tetrahydromethanopterin S-methyltransferase YP_003859118	hypothetical protein YP_003859119	NUDIX hydrolase YP_003859120	N-acetylglucosamine-6-phosphate deacetylase YP_003859121	hypothetical protein YP_003859122
Methanobacterium_AL_21	tetrahydromethanopterin S-methyltransferase subunit H	YP_004289585	tetrahydromethanopterin S-methyltransferase subunit B YP_004289581	tetrahydromethanopterin S-methyltransferase subunit A YP_004289582	tetrahydromethanopterin S-methyltransferase subunit F YP_004289583	tetrahydromethanopterin S-methyltransferase subunit G YP_004289584	tetrahydromethanopterin S-methyltransferase subunit H YP_004289585	anion transporter YP_004289586	methanogenesis marker protein 14 YP_004289587	acylneuraminate cytidylyltransferase YP_004289588	PRC-barrel domain-containing protein YP_004289589
Methanobacterium_SWAN_1	tetrahydromethanopterin S-methyltransferase subunit H	YP_004520858	tetrahydromethanopterin S-methyltransferase subunit B YP_004520862	tetrahydromethanopterin S-methyltransferase subunit A YP_004520861	tetrahydromethanopterin S-methyltransferase subunit F YP_004520860	tetrahydromethanopterin S-methyltransferase subunit G YP_004520859	tetrahydromethanopterin S-methyltransferase subunit H YP_004520858	methanogenesis marker protein 14 YP_004520857	protease htpX YP_004520856	acylneuraminate cytidylyltransferase YP_004520855	PRC-barrel domain-containing protein YP_004520854
Methanobrevibacter_ruminantium_M1	tetrahydromethanopterin S-methyltransferase subunit H	YP_003424658	tetrahydromethanopterin S-methyltransferase subunit B YP_003424662	tetrahydromethanopterin S-methyltransferase subunit A YP_003424661	tetrahydromethanopterin S-methyltransferase subunit F YP_003424660	tetrahydromethanopterin S-methyltransferase subunit G YP_003424659	tetrahydromethanopterin S-methyltransferase subunit H YP_003424658	methanogenesis marker protein 14 YP_003424657	GTP:adenosylcobinamide-phosphate guanylyltransferase CobY YP_003424656	PRC-barrel domain-containing protein YP_003424655	FeS assembly ATPase SufC YP_003424654
Methanobrevibacter_smithii_ATCC_35061	tetrahydromethanopterin S-methyltransferase subunit H	YP_001273200	50S ribosomal protein L11P YP_001273196	transcription antitermination protein NusG YP_001273197	preprotein translocase subunit SecE YP_001273198	cell division protein FtsZ YP_001273199	tetrahydromethanopterin S-methyltransferase subunit H YP_001273200	hypothetical protein YP_001273201	putative transposase YP_001273202	hypothetical protein YP_001273203	transcription initiation factor E subunit alpha YP_001273204
Methanobrevibacter_smithii_ATCC_35061	tetrahydromethanopterin S-methyltransferase subunit H	YP_001273580	tetrahydromethanopterin S-methyltransferase subunit B YP_001273584	tetrahydromethanopterin S-methyltransferase subunit A YP_001273583	tetrahydromethanopterin S-methyltransferase subunit F YP_001273582	tetrahydromethanopterin S-methyltransferase subunit G YP_001273581	tetrahydromethanopterin S-methyltransferase subunit H YP_001273580	hypothetical protein YP_001273579	GTP:adenosylcobinamide-phosphate guanylyltransferase YP_001273578	photosynthetic reaction center protein YP_001273577	ABC transporter involved in Fe-S cluster assembly ATPase component YP_001273576
Methanocaldococcus_fervens_AG86	tetrahydromethanopterin S-methyltransferase subunit H	YP_003128264	tetrahydromethanopterin S-methyltransferase subunit B YP_003128260	tetrahydromethanopterin S-methyltransferase subunit A YP_003128261	tetrahydromethanopterin S-methyltransferase subunit A YP_003128262	tetrahydromethanopterin S-methyltransferase subunit G YP_003128263	tetrahydromethanopterin S-methyltransferase subunit H YP_003128264	50S ribosomal protein L34e YP_003128265	cytidylate kinase YP_003128266	50S ribosomal protein L14e YP_003128267	glutamate synthase alpha subunit domain-containing protein YP_003128268
Methanocaldococcus_FS406_22	tetrahydromethanopterin S-methyltransferase subunit H	YP_003458720	Tetrahydromethanopterin S-methyltransferase YP_003458724	tetrahydromethanopterin S-methyltransferase subunit A YP_003458723	tetrahydromethanopterin S-methyltransferase subunit F YP_003458722	tetrahydromethanopterin S-methyltransferase subunit G YP_003458721	tetrahydromethanopterin S-methyltransferase subunit H YP_003458720	4-vinyl reductase 4VR YP_003458719	hypothetical protein YP_003458718	hypothetical protein YP_003458717	hypothetical protein YP_003458716
Methanocaldococcus_infernus_ME	tetrahydromethanopterin S-methyltransferase MtrH subunit	YP_003615907	Tetrahydromethanopterin S-methyltransferase subunit B YP_003615911	tetrahydromethanopterin S-methyltransferase subunit A YP_003615910	tetrahydromethanopterin S-methyltransferase F subunit YP_003615909	tetrahydromethanopterin S-methyltransferase subunit G YP_003615908	tetrahydromethanopterin S-methyltransferase MtrH subunit YP_003615907	molybdopterin-guanine dinucleotide biosynthesis protein A MobA YP_003615906	hypothetical protein YP_003615905	hypothetical protein YP_003615904	hypothetical protein YP_003615903
Methanocaldococcus_jannaschii_DSM_2661	tetrahydromethanopterin S-methyltransferase subunit H	NP_247848	tetrahydromethanopterin S-methyltransferase subunit B NP_247844	tetrahydromethanopterin S-methyltransferase subunit A NP_247845	tetrahydromethanopterin S-methyltransferase subunit F NP_247846	tetrahydromethanopterin S-methyltransferase subunit G NP_247847	tetrahydromethanopterin S-methyltransferase subunit H NP_247848	hypothetical protein NP_247849	hypothetical protein NP_247850	hypothetical protein NP_247851	hypothetical protein NP_247852
Methanocaldococcus_vulcanius_M7	tetrahydromethanopterin S-methyltransferase subunit H	YP_003246507	tetrahydromethanopterin S-methyltransferase subunit B YP_003246503	tetrahydromethanopterin S-methyltransferase subunit A YP_003246504	tetrahydromethanopterin S-methyltransferase subunit F YP_003246505	tetrahydromethanopterin S-methyltransferase subunit G YP_003246506	tetrahydromethanopterin S-methyltransferase subunit H YP_003246507	hypothetical protein YP_003246508	methylenetetrahydromethanopterin reductase YP_003246509	tyrosine protein kinase YP_003246510	hypothetical protein YP_003246511
Methanocella_arvoryzae_MRE50	tetrahydromethanopterin S-methyltransferase subunit H	YP_686538	N5-methyltetrahydromethanopterin-coenzyme M methyltransferase subunit B YP_686534	tetrahydromethanopterin S-methyltransferase subunit A YP_686535	tetrahydromethanopterin S-methyltransferase subunit A YP_686536	tetrahydromethanopterin S-methyltransferase subunit G YP_686537	tetrahydromethanopterin S-methyltransferase subunit H YP_686538	hypothetical protein YP_686539	hypothetical protein YP_686540	hypothetical protein YP_686541	hypothetical protein YP_686542
Methanocella_conradii_HZ254	N5-methyltetrahydromethanopterin:coenzyme M methyltransferase subunit H	YP_005380218	Tetrahydromethanopterin S-methyltransferase subunit B YP_005380214	N5-methyltetrahydromethanopterin:coenzyme M methyltransferase subunit A YP_005380215	tetrahydromethanopterin S-methyltransferase F subunit YP_005380216	N5-methyltetrahydromethanopterin:coenzyme M methyltransferase subunit G YP_005380217	N5-methyltetrahydromethanopterin:coenzyme M methyltransferase subunit H YP_005380218	CPA2 family transporter YP_005380219	Trk-type K transport system membrane component YP_005380220	Trk-type K transport system NAD-binding component YP_005380221	methanogenesis marker protein 14 YP_005380222
Methanocella_paludicola_SANAE	tetrahydromethanopterin S-methyltransferase subunit H	YP_003355601	tetrahydromethanopterin S-methyltransferase subunit B YP_003355597	tetrahydromethanopterin S-methyltransferase subunit A YP_003355598	tetrahydromethanopterin S-methyltransferase subunit F YP_003355599	tetrahydromethanopterin S-methyltransferase subunit G YP_003355600	tetrahydromethanopterin S-methyltransferase subunit H YP_003355601	NaH antiporter YP_003355602	Trk system potassium uptake protein YP_003355603	Trk system potassium uptake protein TrkA homolog YP_003355604	hypothetical protein YP_003355605
Methanococcoides_burtonii_DSM_6242	methyltransferase	YP_566175	tetrahydromethanopterin S-methyltransferase subunit B YP_566179	tetrahydromethanopterin S-methyltransferase subunit A YP_566178	tetrahydromethanopterin S-methyltransferase subunit F YP_566177	tetrahydromethanopterin S-methyltransferase subunit G YP_566176	methyltransferase YP_566175	CoB--CoM heterodisulfide reductase subunit B YP_566174	CoB--CoM heterodisulfide reductase subunit C YP_566173	exodeoxyribonuclease VII large subunit YP_566172	exodeoxyribonuclease VII small subunit YP_566171
Methanococcoides_burtonii_DSM_6242	N5-methyltetrahydromethanopterin	YP_566857	hypothetical protein YP_566853	hypothetical protein YP_566854	replication factor C large subunit YP_566855	N5-methyl-tetrahydromethanopterin--coenzyme M methyltransferase subunit X YP_566856	N5-methyltetrahydromethanopterin YP_566857	hypothetical protein YP_566858	dihydroxy-acid dehydratase YP_566859	radical SAM family Fe-S protein YP_566860	hypothetical protein YP_566861
Methanococcus_aeolicus_Nankai_3	tetrahydromethanopterin S-methyltransferase subunit H	YP_001325464	tetrahydromethanopterin S-methyltransferase subunit B YP_001325460	tetrahydromethanopterin S-methyltransferase subunit A YP_001325461	tetrahydromethanopterin S-methyltransferase subunit A YP_001325462	tetrahydromethanopterin S-methyltransferase subunit G YP_001325463	tetrahydromethanopterin S-methyltransferase subunit H YP_001325464	hypothetical protein YP_001325465	hypothetical protein YP_001325466	TatD family hydrolase YP_001325467	hypothetical protein YP_001325468
Methanococcus_maripaludis_C5	tetrahydromethanopterin S-methyltransferase subunit H	YP_001096541	putative purine NTPase YP_001098354	tetrahydromethanopterin S-methyltransferase subunit A YP_001096543	tetrahydromethanopterin S-methyltransferase subunit G YP_001096542	hypothetical protein YP_001098353	tetrahydromethanopterin S-methyltransferase subunit H YP_001096541	putative integraserecombinase YP_001098352	hypothetical protein YP_001096540	hypothetical protein YP_001098351	hypothetical protein YP_001096539
Methanococcus_maripaludis_C6	tetrahydromethanopterin S-methyltransferase subunit H	YP_001549149	tetrahydromethanopterin S-methyltransferase subunit B YP_001549153	tetrahydromethanopterin S-methyltransferase subunit A YP_001549152	tetrahydromethanopterin S-methyltransferase subunit A YP_001549151	tetrahydromethanopterin S-methyltransferase subunit G YP_001549150	tetrahydromethanopterin S-methyltransferase subunit H YP_001549149	hypothetical protein YP_001549148	hypothetical protein YP_001549147	TatD family hydrolase YP_001549146	nucleoside recognition domain-containing protein YP_001549145
Methanococcus_maripaludis_C7	tetrahydromethanopterin S-methyltransferase subunit H	YP_001330032	tetrahydromethanopterin S-methyltransferase subunit B YP_001330028	tetrahydromethanopterin S-methyltransferase subunit A YP_001330029	tetrahydromethanopterin S-methyltransferase subunit A YP_001330030	tetrahydromethanopterin S-methyltransferase subunit G YP_001330031	tetrahydromethanopterin S-methyltransferase subunit H YP_001330032	hypothetical protein YP_001330033	hypothetical protein YP_001330034	TatD family hydrolase YP_001330035	nucleoside recognition domain-containing protein YP_001330036
Methanococcus_maripaludis_S2	tetrahydromethanopterin S-methyltransferase subunit H	NP_988687	tetrahydromethanopterin S-methyltransferase subunit B NP_988683	tetrahydromethanopterin S-methyltransferase subunit A NP_988684	tetrahydromethanopterin S-methyltransferase subunit A NP_988685	tetrahydromethanopterin S-methyltransferase subunit G NP_988686	tetrahydromethanopterin S-methyltransferase subunit H NP_988687	hypothetical protein NP_988688	hypothetical protein NP_988689	TatD family hydrolase NP_988690	hypothetical protein NP_988691
Methanococcus_maripaludis_X1	tetrahydromethanopterin S-methyltransferase subunit H	YP_004743334	tetrahydromethanopterin S-methyltransferase subunit A YP_004743330	tetrahydromethanopterin S-methyltransferase subunit A YP_004743331	tetrahydromethanopterin S-methyltransferase subunit A YP_004743332	tetrahydromethanopterin S-methyltransferase subunit G YP_004743333	tetrahydromethanopterin S-methyltransferase subunit H YP_004743334	hypothetical protein YP_004743335	hypothetical protein YP_004743336	TatD family hydrolase YP_004743337	hypothetical protein YP_004743338
Methanococcus_vannielii_SB	tetrahydromethanopterin S-methyltransferase subunit H	YP_001323397	tetrahydromethanopterin S-methyltransferase subunit B YP_001323393	tetrahydromethanopterin S-methyltransferase subunit A YP_001323394	tetrahydromethanopterin S-methyltransferase subunit A YP_001323395	tetrahydromethanopterin S-methyltransferase subunit G YP_001323396	tetrahydromethanopterin S-methyltransferase subunit H YP_001323397	hypothetical protein YP_001323398	hypothetical protein YP_001323399	TatD family hydrolase YP_001323400	nucleoside recognition domain-containing protein YP_001323401
Methanococcus_voltae_A3	tetrahydromethanopterin S-methyltransferase MtrH subunit	YP_003707766	tetrahydromethanopterin S-methyltransferase subunit B YP_003707762	tetrahydromethanopterin S-methyltransferase subunit A YP_003707763	tetrahydromethanopterin S-methyltransferase subunit A YP_003707764	tetrahydromethanopterin S-methyltransferase subunit G YP_003707765	tetrahydromethanopterin S-methyltransferase MtrH subunit YP_003707766	hypothetical protein YP_003707767	hypothetical protein YP_003707768	TatD-like deoxyribonuclease YP_003707769	histone acetyltransferase ELP3 family YP_003707770
Methanocorpusculum_labreanum_Z	tetrahydromethanopterin S-methyltransferase subunit H	YP_001030984	tetrahydromethanopterin S-methyltransferase subunit B YP_001030988	tetrahydromethanopterin S-methyltransferase subunit A YP_001030987	tetrahydromethanopterin S-methyltransferase subunit F YP_001030986	tetrahydromethanopterin S-methyltransferase subunit A YP_001030985	tetrahydromethanopterin S-methyltransferase subunit H YP_001030984	hypothetical protein YP_001030983	phage integrase family protein YP_001030982	translation initiation factor IF-1A YP_001030981	GntR family transcriptional regulator YP_001030980
Methanoculleus_bourgensis_MS2	tetrahydromethanopterin S-methyltransferase subunit H	YP_006545385	tetrahydromethanopterin S-methyltransferase subunit B YP_006545381	tetrahydromethanopterin S-methyltransferase subunit A YP_006545382	tetrahydromethanopterin S-methyltransferase subunit F YP_006545383	tetrahydromethanopterin S-methyltransferase subunit A YP_006545384	tetrahydromethanopterin S-methyltransferase subunit H YP_006545385	hypothetical protein YP_006545386	ABC transporter ATP-binding protein YP_006545387	hypothetical protein YP_006545388	hypothetical protein YP_006545389
Methanoculleus_marisnigri_JR1	tetrahydromethanopterin S-methyltransferase subunit H	YP_001046520	tetrahydromethanopterin S-methyltransferase subunit B YP_001046524	tetrahydromethanopterin S-methyltransferase subunit A YP_001046523	tetrahydromethanopterin S-methyltransferase subunit F YP_001046522	tetrahydromethanopterin S-methyltransferase subunit A YP_001046521	tetrahydromethanopterin S-methyltransferase subunit H YP_001046520	elongation factor Tu domain-containing protein YP_001046519	transport system permease YP_001046518	ABC transporter-related protein YP_001046517	periplasmic binding protein YP_001046516
Methanohalobium_evestigatum_Z_7303	tetrahydromethanopterin S-methyltransferase subunit MtrH	YP_003727038	hypothetical protein YP_003727042	methanogen marker protein 4 YP_003727041	tetrahydromethanopterin S-methyltransferase YP_003727040	hypothetical protein YP_003727039	tetrahydromethanopterin S-methyltransferase subunit MtrH YP_003727038	aldehyde ferredoxin oxidoreductase YP_003727037	4Fe-4S ferredoxin YP_003727036	dihydroxy-acid dehydratase YP_003727035	hypothetical protein YP_003727034
Methanohalobium_evestigatum_Z_7303	tetrahydromethanopterin S-methyltransferase subunit MtrH	YP_003727648	tetrahydromethanopterin S-methyltransferase subunit B YP_003727644	tetrahydromethanopterin S-methyltransferase subunit A YP_003727645	tetrahydromethanopterin S-methyltransferase F subunit YP_003727646	tetrahydromethanopterin S-methyltransferase subunit G YP_003727647	tetrahydromethanopterin S-methyltransferase subunit MtrH YP_003727648	hypothetical protein YP_003727649	hypothetical protein YP_003727650	phosphoribosylformylglycinamidine cyclo-ligase YP_003727651	aspartate kinase YP_003727652
Methanohalophilus_mahii_DSM_5219	tetrahydromethanopterin S-methyltransferase subunit H	YP_003541580	FAD-dependent pyridine nucleotide-disulfide oxidoreductase YP_003541576	replication factor C large subunit YP_003541577	methanogen marker protein 4 YP_003541578	tetrahydromethanopterin S-methyltransferase subunit A YP_003541579	tetrahydromethanopterin S-methyltransferase subunit H YP_003541580	hypothetical protein YP_003541581	dihydroxyacid dehydratase YP_003541582	radical SAM protein YP_003541583	peptidylprolyl isomerase FKBP-type YP_003541584
Methanohalophilus_mahii_DSM_5219	tetrahydromethanopterin S-methyltransferase subunit H	YP_003542923	tetrahydromethanopterin S-methyltransferase subunit B YP_003542919	tetrahydromethanopterin S-methyltransferase subunit A YP_003542920	tetrahydromethanopterin S-methyltransferase subunit F YP_003542921	tetrahydromethanopterin S-methyltransferase subunit G YP_003542922	tetrahydromethanopterin S-methyltransferase subunit H YP_003542923	DNA-apurinic or apyrimidinic site lyase YP_003542924	hypothetical protein YP_003542925	CoB--CoM heterodisulfide reductase subunit B YP_003542926	CoB--CoM heterodisulfide reductase subunit C YP_003542927
Methanolobus_psychrophilus_R15	tetrahydromethanopterin S-methyltransferase subunit H	YP_006923754	tetrahydromethanopterin S-methyltransferase subunit B YP_006923758	tetrahydromethanopterin S-methyltransferase subunit A YP_006923757	tetrahydromethanopterin S-methyltransferase subunit F YP_006923756	tetrahydromethanopterin S-methyltransferase subunit G YP_006923755	tetrahydromethanopterin S-methyltransferase subunit H YP_006923754	hypothetical protein YP_006923753	hypothetical protein YP_006923752	phosphoribosylaminoimidazole synthetase YP_006923751	aspartate kinase YP_006923750
Methanomethylovorans_hollandica_DSM_15978	N5-methyltetrahydromethanopterin:coenzyme M methyltransferase subunit H	YP_007313785	tetrahydromethanopterin S-methyltransferase subunit B YP_007313789	N5-methyltetrahydromethanopterin:coenzyme M methyltransferase subunit A YP_007313788	tetrahydromethanopterin S-methyltransferase F subunit YP_007313787	N5-methyltetrahydromethanopterin:coenzyme M methyltransferase subunit G YP_007313786	N5-methyltetrahydromethanopterin:coenzyme M methyltransferase subunit H YP_007313785	hypothetical protein YP_007313784	hypothetical protein YP_007313783	transposase IS605 OrfB family central region YP_007313782	hypothetical protein YP_007313781
Methanoplanus_petrolearius_DSM_11571	tetrahydromethanopterin S-methyltransferase subunit MtrH	YP_003895591	tetrahydromethanopterin S-methyltransferase subunit B YP_003895595	tetrahydromethanopterin S-methyltransferase subunit A YP_003895594	tetrahydromethanopterin S-methyltransferase subunit F YP_003895593	tetrahydromethanopterin S-methyltransferase subunit A YP_003895592	tetrahydromethanopterin S-methyltransferase subunit MtrH YP_003895591	hypothetical protein YP_003895590	major facilitator superfamily protein YP_003895589	glycosyltransferase 28 domain-containing protein YP_003895588	hypothetical protein YP_003895587
Methanoplanus_petrolearius_DSM_11571	tetrahydromethanopterin S-methyltransferase	YP_003895737	HNH endonuclease YP_003895733	plasma-membrane proton-efflux P-type ATPase YP_003895734	hypothetical protein YP_003895735	chitinase YP_003895736	tetrahydromethanopterin S-methyltransferase YP_003895737	ferredoxin YP_003895738	cobalamin B12-binding domain-containing protein YP_003895739	hypothetical protein YP_003895740	lysine decarboxylase YP_003895741
Methanopyrus_kandleri_AV19	tetrahydromethanopterin S-methyltransferase subunit H	NP_613947	tetrahydromethanopterin S-methyltransferase subunit C NP_613943	tetrahydromethanopterin S-methyltransferase subunit B NP_613944	tetrahydromethanopterin S-methyltransferase subunit A NP_613945	tetrahydromethanopterin S-methyltransferase subunit G NP_613946	tetrahydromethanopterin S-methyltransferase subunit H NP_613947	hypothetical protein NP_613948	hypothetical protein NP_613949	hypothetical protein NP_613950	hypothetical protein NP_613951
Methanoregula_boonei_6A8	tetrahydromethanopterin S-methyltransferase subunit H	YP_001403727	tetrahydromethanopterin S-methyltransferase subunit B YP_001403731	tetrahydromethanopterin S-methyltransferase subunit A YP_001403730	tetrahydromethanopterin S-methyltransferase subunit F YP_001403729	tetrahydromethanopterin S-methyltransferase subunit A YP_001403728	tetrahydromethanopterin S-methyltransferase subunit H YP_001403727	hypothetical protein YP_001403726	hypothetical protein YP_001403725	hypothetical protein YP_001403724	rubredoxin-type FeCys4 protein YP_001403723
Methanoregula_boonei_6A8	tetrahydromethanopterin S-methyltransferase subunit H	YP_001404204	homospermidine synthase YP_001404208	OrnDAPArg decarboxylase 2 YP_001404207	hypothetical protein YP_001404206	hypothetical protein YP_001404205	tetrahydromethanopterin S-methyltransferase subunit H YP_001404204	ferredoxin YP_001404203	cobalamin B12-binding domain-containing protein YP_001404202	hypothetical protein YP_001404201	hypothetical protein YP_001404200
Methanoregula_formicicum_SMSP	N5-methyltetrahydromethanopterin:coenzyme M methyltransferase subunit H	YP_007250120	tetrahydromethanopterin S-methyltransferase subunit B YP_007250116	N5-methyltetrahydromethanopterin:coenzyme M methyltransferase subunit A YP_007250117	tetrahydromethanopterin S-methyltransferase F subunit YP_007250118	N5-methyltetrahydromethanopterin:coenzyme M methyltransferase subunit AN5-methyltetrahydromethanopterin:coenzyme M methyltransferase subunit G YP_007250119	N5-methyltetrahydromethanopterin:coenzyme M methyltransferase subunit H YP_007250120	tetratricopeptide repeat protein YP_007250121	hypothetical protein YP_007250122	hypothetical protein YP_007250123	rubredoxin YP_007250124
Methanosaeta_concilii_GP6	tetrahydromethanopterin S-methyltransferase subunit H	YP_004383627	tetrahydromethanopterin S-methyltransferase subunit B YP_004383631	tetrahydromethanopterin S-methyltransferase subunit A YP_004383630	tetrahydromethanopterin S-methyltransferase subunit F YP_004383629	tetrahydromethanopterin S-methyltransferase subunit G YP_004383628	tetrahydromethanopterin S-methyltransferase subunit H YP_004383627	hypothetical protein YP_004383626	hypothetical protein YP_004383625	putative methanogenesis marker protein 12 YP_004383624	LPPG:Fo 2-phospho-L-lactate transferase YP_004383623
Methanosaeta_concilii_GP6	methyltetrahydromethanopterin S-methyltransferase subunit H	YP_004385061	acetyl-coenzyme A synthetase YP_004385057	GvpD gas vesicle YP_004385058	hypothetical protein YP_004385059	tetrahydromethanopterin S-methyltransferase subunit A YP_004385060	methyltetrahydromethanopterin S-methyltransferase subunit H YP_004385061	hypothetical protein YP_004385062	hypothetical protein YP_004385063	alpha glucan phosphorylase YP_004385064	hypothetical protein YP_004385065
Methanosaeta_harundinacea_6Ac	Methyltetrahydromethanopterin S-methyltransferase subunit H putative	YP_005920460	AbrB family transcriptional regulator YP_005920464	hypothetical protein YP_005920463	hypothetical protein YP_005920462	UvrABC system protein C YP_005920461	Methyltetrahydromethanopterin S-methyltransferase subunit H putative YP_005920460	putative aconitase subunit 1 YP_005920459	hypothetical protein YP_005920458	F420-dependent methylenetetrahydromethanopterin dehydrogenase YP_005920457	hypothetical protein YP_005920456
Methanosaeta_harundinacea_6Ac	Tetrahydromethanopterin S-methyltransferase subunit H	YP_005921075	Tetrahydromethanopterin S-methyltransferase subunit B YP_005921071	Tetrahydromethanopterin S-methyltransferase subunit A YP_005921072	Tetrahydromethanopterin S-methyltransferase subunit F YP_005921073	Tetrahydromethanopterin S-methyltransferase subunit G YP_005921074	Tetrahydromethanopterin S-methyltransferase subunit H YP_005921075	hypothetical protein YP_005921076	Putative aminopeptidase YP_005921077	Oligopeptidase F Metallo peptidase MEROPS family M03B YP_005921078	Aspartate aminotransferase YP_005921079
Methanosaeta_thermophila_PT	tetrahydromethanopterin S-methyltransferase subunit H	YP_843793	tetrahydromethanopterin S-methyltransferase subunit B YP_843797	tetrahydromethanopterin S-methyltransferase subunit A YP_843796	tetrahydromethanopterin S-methyltransferase subunit F YP_843795	tetrahydromethanopterin S-methyltransferase subunit G YP_843794	tetrahydromethanopterin S-methyltransferase subunit H YP_843793	hypothetical protein YP_843792	TPR repeat-containing protein YP_843791	RNA methyltransferase YP_843790	hypothetical protein YP_843789
Methanosaeta_thermophila_PT	tetrahydromethanopterin S-methyltransferase subunit H	YP_844061	hypothetical protein YP_844065	histidine triad HIT protein YP_844064	phosphoribosylglycinamide formyltransferase YP_844063	DNA-binding protein Alba YP_844062	tetrahydromethanopterin S-methyltransferase subunit H YP_844061	hypothetical protein YP_844060	hypothetical protein YP_844059	FAD linked oxidase domain-containing protein YP_844058	transcription factor TFIIE alpha subunit YP_844057
Methanosalsum_zhilinae_DSM_4017	tetrahydromethanopterin S-methyltransferase subunit MtrH	YP_004615836	DNA topoisomerase VI subunit B YP_004615840	AAA ATPase YP_004615839	methanogen marker protein 4 YP_004615838	Tetrahydromethanopterin S-methyltransferase YP_004615837	tetrahydromethanopterin S-methyltransferase subunit MtrH YP_004615836	hypothetical protein YP_004615835	aldehyde ferredoxin oxidoreductase YP_004615834	4Fe-4S ferredoxin YP_004615833	dihydroxy-acid dehydratase YP_004615832
Methanosalsum_zhilinae_DSM_4017	tetrahydromethanopterin S-methyltransferase subunit MtrH	YP_004616778	Tetrahydromethanopterin S-methyltransferase subunit B YP_004616774	tetrahydromethanopterin S-methyltransferase subunit A YP_004616775	tetrahydromethanopterin S-methyltransferase subunit F YP_004616776	tetrahydromethanopterin S-methyltransferase subunit G YP_004616777	tetrahydromethanopterin S-methyltransferase subunit MtrH YP_004616778	hypothetical protein YP_004616779	hypothetical protein YP_004616780	hypothetical protein YP_004616781	phosphoribosylformylglycinamidine cyclo-ligase YP_004616782
Methanosarcina_acetivorans_C2A	tetrahydromethanopterin S-methyltransferase subunit H	NP_615242	tetrahydromethanopterin S-methyltransferase subunit B NP_615246	tetrahydromethanopterin S-methyltransferase subunit A NP_615245	tetrahydromethanopterin S-methyltransferase subunit F NP_615244	tetrahydromethanopterin S-methyltransferase subunit G NP_615243	tetrahydromethanopterin S-methyltransferase subunit H NP_615242	hypothetical protein NP_615241	hypothetical protein NP_615240	hypothetical protein NP_615239	hypothetical protein NP_615238
Methanosarcina_acetivorans_C2A	putative methyltransferase	NP_616730	hypothetical protein NP_616734	hypothetical protein NP_616733	methyltransferase NP_616732	methyltransferase NP_616731	putative methyltransferase NP_616730	hypothetical protein NP_616729	dihydroxy-acid dehydratase NP_616728	hypothetical protein NP_616727	sensory transduction histidine kinase NP_616726
Methanosarcina_barkeri_Fusaro	tetrahydromethanopterin S-methyltransferase subunit H	YP_304798	tetrahydromethanopterin S-methyltransferase subunit B YP_304802	tetrahydromethanopterin S-methyltransferase subunit A YP_304801	tetrahydromethanopterin S-methyltransferase subunit F YP_304800	tetrahydromethanopterin S-methyltransferase subunit G YP_304799	tetrahydromethanopterin S-methyltransferase subunit H YP_304798	hypothetical protein YP_304797	hypothetical protein YP_304796	archease family protein YP_304795	CDP-alcohol phosphatidyltransferase YP_304794
Methanosarcina_barkeri_Fusaro	tetrahydromethanopterin S-methyltransferase subunit H	YP_305583	hypothetical protein YP_305587	replication factor C large subunit YP_305586	N5-methyl-tetrahydromethanopterin:coenzyme M methyltransferase subunit X YP_305585	tetrahydromethanopterin S-methyltransferase subunit A YP_305584	tetrahydromethanopterin S-methyltransferase subunit H YP_305583	flavodoxin YP_305582	sensory transduction histidine kinase YP_305581	dihydroxyacid dehydratase YP_305580	hypothetical protein YP_305579
Methanosarcina_mazei_Go1	methyltransferase	NP_632280	hypothetical protein NP_632276	replication factor C large subunit NP_632277	N5-methyl-tetrahydromethanopterin:coenzyme M methyltransferase subunit X NP_632278	methyltransferase NP_632279	methyltransferase NP_632280	hypothetical protein NP_632281	transposase NP_632282	dihydroxy-acid dehydratase NP_632283	sensory transduction protein kinase NP_632284
Methanosarcina_mazei_Go1	tetrahydromethanopterin S-methyltransferase subunit H	NP_633564	tetrahydromethanopterin S-methyltransferase subunit B NP_633568	tetrahydromethanopterin S-methyltransferase subunit A NP_633567	tetrahydromethanopterin S-methyltransferase subunit F NP_633566	tetrahydromethanopterin S-methyltransferase subunit G NP_633565	tetrahydromethanopterin S-methyltransferase subunit H NP_633564	hypothetical protein NP_633563	replication factor C subunit NP_633562	hypothetical protein NP_633561	CDP-diacylglycerol--glycerol-3-phosphate 3-phosphatidyltransferase NP_633560
Methanosarcina_mazei_Tuc01	Tetrahydromethanopterin S-methyltransferase subunit H -like protein	YP_007488983	hypothetical protein YP_007488979	Replication factor C large subunit YP_007488980	N5-methyltetrahydromethanopterin:coenzyme M methyltransferase subunit X YP_007488981	Tetrahydromethanopterin S-methyltransferase subunit A -like protein YP_007488982	Tetrahydromethanopterin S-methyltransferase subunit H -like protein YP_007488983	hypothetical protein YP_007488984	Mobile element protein YP_007488985	hypothetical protein YP_007488986	Dihydroxy-acid dehydratase YP_007488987
Methanosarcina_mazei_Tuc01	N5-methyltetrahydromethanopterin:coenzyme M methyltransferase subunit H	YP_007490233	N5-methyltetrahydromethanopterin:coenzyme M methyltransferase subunit B YP_007490237	N5-methyltetrahydromethanopterin:coenzyme M methyltransferase subunit A YP_007490236	N5-methyltetrahydromethanopterin:coenzyme M methyltransferase subunit F YP_007490235	N5-methyltetrahydromethanopterin:coenzyme M methyltransferase subunit G YP_007490234	N5-methyltetrahydromethanopterin:coenzyme M methyltransferase subunit H YP_007490233	hypothetical protein YP_007490232	hypothetical protein YP_007490231	RNA-23-PO4:RNA-5-OH ligase YP_007490230	Archease YP_007490229
Methanosphaera_stadtmanae_DSM_3091	tetrahydromethanopterin S-methyltransferase subunit H	YP_447360	hypothetical protein YP_447356	tetrahydromethanopterin S-methyltransferase subunit A YP_447357	hypothetical protein YP_447358	tetrahydromethanopterin S-methyltransferase subunit G YP_447359	tetrahydromethanopterin S-methyltransferase subunit H YP_447360	hypothetical protein YP_447361	hypothetical protein YP_447362	GTP:adenosylcobinamide-phosphate guanylyltransferase YP_447363	hypothetical protein YP_447364
Methanosphaerula_palustris_E1_9c	tetrahydromethanopterin S-methyltransferase subunit H	YP_002467325	Tetrahydromethanopterin S-methyltransferase subunit B YP_002467321	tetrahydromethanopterin S-methyltransferase subunit A YP_002467322	tetrahydromethanopterin S-methyltransferase subunit F YP_002467323	tetrahydromethanopterin S-methyltransferase subunit A YP_002467324	tetrahydromethanopterin S-methyltransferase subunit H YP_002467325	carbamoyl-phosphate synthase small subunit YP_002467326	carbamoyl phosphate synthase large subunit YP_002467327	argininosuccinate synthase YP_002467328	RNA methylase YP_002467329
Methanospirillum_hungatei_JF_1	tetrahydromethanopterin S-methyltransferase subunit H	YP_503599	tetrahydromethanopterin S-methyltransferase subunit B YP_503595	tetrahydromethanopterin S-methyltransferase subunit A YP_503596	tetrahydromethanopterin S-methyltransferase subunit F YP_503597	tetrahydromethanopterin S-methyltransferase subunit A YP_503598	tetrahydromethanopterin S-methyltransferase subunit H YP_503599	cysteinyl-tRNA synthetase YP_503600	hypothetical protein YP_503601	hypothetical protein YP_503602	hypothetical protein YP_503603
Methanothermobacter_marburgensis_Marburg	N5-methyltetrahydromethanopterin:coenzyme M methyltransferase subunit H	YP_003850432	N5-methyltetrahydromethanopterin:coenzyme M methyltransferase subunit B YP_003850436	N5-methyltetrahydromethanopterin:coenzyme M methyltransferase subunit A YP_003850435	N5-methyltetrahydromethanopterin:coenzyme M methyltransferase subunit F YP_003850434	N5-methyltetrahydromethanopterin:coenzyme M methyltransferase subunit G YP_003850433	N5-methyltetrahydromethanopterin:coenzyme M methyltransferase subunit H YP_003850432	cation antiporter YP_003850431	universal stress protein YP_003850430	cobalt transport protein YP_003850429	nucleotidyltransferase YP_003850428
Methanothermobacter_thermautotrophicus_Delta_H	tetrahydromethanopterin S-methyltransferase subunit H	NP_276284	tetrahydromethanopterin S-methyltransferase subunit B NP_276288	tetrahydromethanopterin S-methyltransferase subunit A NP_276287	tetrahydromethanopterin S-methyltransferase subunit F NP_276286	tetrahydromethanopterin S-methyltransferase subunit G NP_276285	tetrahydromethanopterin S-methyltransferase subunit H NP_276284	NaCa exchanging protein-like protein NP_276283	hypothetical protein NP_276282	hypothetical protein NP_276281	hypothetical protein NP_276280
Methanothermococcus_okinawensis_IH1	Tetrahydromethanopterin S-methyltransferase subunit H	YP_004576696	Tetrahydromethanopterin S-methyltransferase subunit B YP_004576700	Tetrahydromethanopterin S-methyltransferase subunit A YP_004576699	tetrahydromethanopterin S-methyltransferase F subunit YP_004576698	Tetrahydromethanopterin S-methyltransferase subunit G YP_004576697	Tetrahydromethanopterin S-methyltransferase subunit H YP_004576696	hypothetical protein YP_004576695	hypothetical protein YP_004576694	hydrolase TatD family YP_004576693	hypothetical protein YP_004576692
Methanothermus_fervidus_DSM_2088	tetrahydromethanopterin s-methyltransferase subunit h	YP_004004337	tetrahydromethanopterin s-methyltransferase subunit b YP_004004341	tetrahydromethanopterin s-methyltransferase subunit a YP_004004340	tetrahydromethanopterin s-methyltransferase f subunit YP_004004339	tetrahydromethanopterin s-methyltransferase subunit g YP_004004338	tetrahydromethanopterin s-methyltransferase subunit h YP_004004337	methanogenesis marker protein 14 YP_004004336	acylneuraminate cytidylyltransferase YP_004004335	prc-barrel domain-containing protein YP_004004334	radical SAM domain-containing protein YP_004004333
Methanotorris_igneus_Kol_5	tetrahydromethanopterin S-methyltransferase subunit H	YP_004484847	tetrahydromethanopterin S-methyltransferase subunit B YP_004484843	tetrahydromethanopterin S-methyltransferase subunit A YP_004484844	tetrahydromethanopterin S-methyltransferase subunit A YP_004484845	tetrahydromethanopterin S-methyltransferase subunit G YP_004484846	tetrahydromethanopterin S-methyltransferase subunit H YP_004484847	DEADDEAH box helicase YP_004484848	Csm1 family CRISPR-associated protein YP_004484849	CRISPR-associated protein YP_004484850	Csm3 family CRISPR-associated RAMP protein YP_004484851
Methylobacterium_chloromethanicum_CM4	tetrahydromethanopterin S-methyltransferase subunit H	YP_002424369	MerR family transcriptional regulator YP_002424367	aliphatic sulfonates family ABC transporter periplsmic ligand-binding protein YP_002419245	methylenetetrahydrofolate reductase YP_002424368	PII uridylyl-transferase YP_002419246	tetrahydromethanopterin S-methyltransferase subunit H YP_002424369	hypothetical protein YP_002424370	cobalamin biosynthesis protein CbiD YP_002424371	ribulose-phosphate 3-epimerase YP_002419247	L-threonine-O-3-phosphate decarboxylase YP_002424372
Methylobacterium_chloromethanicum_CM4	tetrahydromethanopterin S-methyltransferase subunit H	YP_002424369	cobyric acid synthase CobQ YP_002424365	cobalamin biosynthesis protein CobD YP_002424366	MerR family transcriptional regulator YP_002424367	methylenetetrahydrofolate reductase YP_002424368	tetrahydromethanopterin S-methyltransferase subunit H YP_002424369	hypothetical protein YP_002424370	cobalamin biosynthesis protein CbiD YP_002424371	L-threonine-O-3-phosphate decarboxylase YP_002424372	uroporphyrin-III C-methyltransferase YP_002424373
Staphylothermus_hellenicus_DSM_12710	Tetrahydromethanopterin S-methyltransferase	YP_003668421	hypothetical protein YP_003668425	hypothetical protein YP_003668424	peptidase S9 prolyl oligopeptidase active site domain-containing protein YP_003668423	MATE efflux family protein YP_003668422	Tetrahydromethanopterin S-methyltransferase YP_003668421	hypothetical protein YP_003668420	Methionine synthase YP_003668419	Methionine synthase II cobalamin-independent-like protein YP_003668418	5 10-methylenetetrahydrofolate reductase-like protein YP_003668417
Staphylothermus_marinus_F1	tetrahydromethanopterin S-methyltransferase subunit H	YP_001040432	hypothetical protein YP_001040428	hypothetical protein YP_001040429	peptidase S9 prolyl oligopeptidase YP_001040430	MATE efflux family protein YP_001040431	tetrahydromethanopterin S-methyltransferase subunit H YP_001040432	ferredoxin YP_001040433	cobalamin B12-binding domain-containing protein YP_001040434	methionine synthase II cobalamin-independent-like protein YP_001040435	hypothetical protein YP_001040436
Thermincola_potens_JR	Tetrahydromethanopterin S-methyltransferase	YP_003638937	pseudouridine synthase YP_003638941	4Fe-4S ferredoxin YP_003638940	excisionase family DNA binding domain-containing protein YP_003638939	HPP family protein YP_003638938	Tetrahydromethanopterin S-methyltransferase YP_003638937	hypothetical protein YP_003638936	MtaACmuA family methyltransferase YP_003638935	hypothetical protein YP_003638934	hypothetical protein YP_003638933
Thermincola_potens_JR	Tetrahydromethanopterin S-methyltransferase	YP_003639748	hypothetical protein YP_003639744	4Fe-4S ferredoxin YP_003639745	MtaACmuA family methyltransferase YP_003639746	ferredoxin YP_003639747	Tetrahydromethanopterin S-methyltransferase YP_003639748	MtaACmuA family methyltransferase YP_003639749	methyltransferase cognate corrinoid protein YP_003639750	cobalamin B12-binding domain-containing protein YP_003639751	GAF modulated Fis family sigma-54 specific transcriptional regulator YP_003639752
Thermincola_potens_JR	Tetrahydromethanopterin S-methyltransferase	YP_003641678	AraC family transcriptional regulator YP_003641682	cobalamin B12-binding domain-containing protein YP_003641681	ferredoxin YP_003641680	cholinecarnitinebetaine transporter YP_003641679	Tetrahydromethanopterin S-methyltransferase YP_003641678	cholinecarnitinebetaine transporter YP_003641677	trimethylamine methyltransferase YP_003641676	cobalamin B12-binding domain-containing protein YP_003641675	hypothetical protein YP_003641674
Thermogladius_1633	tetrahydromethanopterin S-methyltransferase subunit H	YP_006363256	DNA primase large subunit YP_006363260	hypothetical protein YP_006363259	hypothetical protein YP_006363258	hypothetical protein YP_006363257	tetrahydromethanopterin S-methyltransferase subunit H YP_006363256	ferredoxin YP_006363255	cobalamin B12-binding domain-containing protein YP_006363254	methionine synthase II cobalamin-independent-like protein YP_006363253	aldoketo reductase YP_006363252
Thermosediminibacter_oceani_DSM_16646	Tetrahydromethanopterin S-methyltransferase	YP_003825903	hypothetical protein YP_003825907	transposase IS4 family protein YP_003825906	excisionase family DNA binding domain-containing protein YP_003825905	HPP family protein YP_003825904	Tetrahydromethanopterin S-methyltransferase YP_003825903	hypothetical protein YP_003825902	MtaACmuA family methyltransferase YP_003825901	hypothetical protein YP_003825900	C_GCAxxG_C_C family protein YP_003825899

## Sheet: Annotation of colors
color	gene
	mttB
	mtaA	uroporphyrinogen-III decarboxylase
	mtaC
	methylenetetrahydrofolate reductase
	radical SAM family protein
	marker protein 4
	marker protein 12
	marker protein 14
	methyl-viologen-reducing hydrogenase
	Methionine synthase II cobalamin-independent-like protein
	5,10-methylenetetrahydrofolate reductase-like protein
	uroporphyrin-III C-methyltransferase
	cobalamin biosynthesis protein CbiD
	cobalamin biosynthesis protein CobD
