# Supplementary material for: Long-Lasting Gene Conversion Shapes the Convergent Evolution of the Critical Methanogenesis Genes
Source: G3 (Bethesda). 2015 Sep 16;5(11):2475–86. doi: 10.1534/g3.115.020180 (PMC4632066; doi:10.1534/g3.115.020180)
Supplement: Supporting Information [file supp_g3.115.020180_TableS6.xlsx]

## Sheet: Sheet1
Species_name	Family	Gram	Habitat Motility	Motility	OptimumTemperature	OxygenReq	Salinity	Shape	TemperatureRange	pH	Reference
Methanobacterium sp. AL-21	Methanobacteriales					Anaerobic			Mesophilic		Draft Genome Sequence of Methanobacterium sp. Maddingley, Reconstructed from Metagenomic Sequencing of a Methanogenic Microbial Consortium Enriched from Coal-Seam Gas Formation Water
Methanobacterium sp. SWAN-1	Methanobacteriales
Methanobrevibacter ruminantium M1	Methanobacteriales	Positive		No		Anaerobic		Bacilli	Mesophilic
Methanobrevibacter smithii ATCC 35061	Methanobacteriales	Positive	Multiple	No	37-40	Anaerobic		Bacilli	Mesophilic
Methanosphaera stadtmanae DSM 3091	Methanobacteriales		HostAssociated	No	36-40	Anaerobic		Cocci	Mesophilic
Methanothermobacter marburgensis str. Marburg	Methanobacteriales					Anaerobic					Complete Genome Sequence of Methanothermobacter marburgensis, a Methanoarchaeon Model Organism
Methanothermobacter thermautotrophicus str. Delta H	Methanobacteriales	Positive		No		Anaerobic			Thermophilic		https://microbewiki.kenyon.edu/index.php/Methanothermobacter_thermautotrophicus
Methanothermus fervidus DSM 2088	Methanobacteriales		Specialized	Yes	80-88	Anaerobic		Bacilli	Thermophilic
Methanocella arvoryzae MRE50	Methanocellales		HostAssociated				NonHalophilic		Mesophilic
Methanocella conradii HZ254	Methanocellales		Terrestrial		55	Anaerobic	NonHalophilic	Bacilli	Thermophilic
Methanocella paludicola SANAE	Methanocellales			No	37	Anaerobic		Bacilli	Mesophilic		Methanocella paludicola gen. nov., sp. nov., a methane-producing archaeon, the first isolate of the lineage ‘Rice Cluster I’, and proposal of the new archaeal orderMethanocellales ord. nov.
Methanocaldococcus fervens AG86	Methanococcales	Negative	Specialized			Anaerobic		Cocci	Hyperthermophilic
Methanocaldococcus infernus ME	Methanococcales	Negative	Specialized	No	85	Anaerobic		Cocci	Hyperthermophilic
Methanocaldococcus jannaschii DSM 2661	Methanococcales		Aquatic	No	85	Anaerobic	ModerateHalophilic	Cocci	Hyperthermophilic
Methanocaldococcus sp. FS406-22	Methanococcales							Cocci
Methanocaldococcus vulcanius M7	Methanococcales	Negative	Specialized	No	80	Anaerobic		Cocci	Hyperthermophilic
Methanococcus aeolicus Nankai-3	Methanococcales		Aquatic	No	42	Anaerobic		Cocci	Mesophilic
Methanococcus maripaludis C5	Methanococcales		Aquatic	No	35-40	Anaerobic	Mesophilic	Cocci	Mesophilic
Methanococcus maripaludis C6	Methanococcales		Aquatic	No	35-40	Anaerobic	Mesophilic	Cocci	Mesophilic
Methanococcus maripaludis C7	Methanococcales		Aquatic	No	35-40	Anaerobic	Mesophilic	Cocci	Mesophilic
Methanococcus maripaludis S2	Methanococcales		Aquatic	No	35-40	Anaerobic	Mesophilic	Cocci	Mesophilic
Methanococcus maripaludis X1	Methanococcales		Aquatic	No	35-40	Anaerobic	Mesophilic	Cocci	Mesophilic
Methanococcus vannielii SB	Methanococcales	Negative	Aquatic	No	30	Anaerobic	NonHalophilic	Cocci	Mesophilic
Methanococcus voltae A3	Methanococcales		Aquatic	Yes		Anaerobic		Cocci	Mesophilic
Methanothermococcus okinawensis IH1	Methanococcales			Yes	60-65	Anaerobic		Cocci	Thermophilic
Methanotorris igneus Kol 5	Methanococcales				88			Cocci	Thermophilic		Methanococcus igneus sp. nov., a novel hyperthermophilic methanogen from a shallow submarine hydrothermal system
Methanocorpusculum labreanum Z	Methanomicrobiales		Aquatic	No	37	Anaerobic	NonHalophilic	Cocci	Mesophilic
Methanoculleus bourgensis MS2	Methanomicrobiales
Methanoculleus marisnigri JR1	Methanomicrobiales	Negative	Aquatic	No	21-25	Anaerobic		Cocci	Mesophilic
Methanoplanus petrolearius DSM 11571	Methanomicrobiales		Aquatic	No		Anaerobic	Mesophilic	Cocci	Mesophilic
Methanoregula boonei 6A8	Methanomicrobiales		Terrestrial		37	Anaerobic		Bacilli	Mesophilic
Methanoregula formicicum SMSP	Methanomicrobiales
Methanosphaerula palustris E1-9c	Methanomicrobiales		Specialized	No	30	Anaerobic		Cocci	Mesophilic
Methanospirillum hungatei JF-1	Methanomicrobiales		Multiple	No	37	Anaerobic		CurvedShaped	Mesophilic
Methanopyrus kandleri AV19	Methanopyrales		Specialized	No	98	Anaerobic	ModerateHalophilic	Bacilli	Hyperthermophilic
Methanococcoides burtonii DSM 6242	Methanosarcinales		Aquatic	No	23.4	Anaerobic	ModerateHalophilic	Cocci	Mesophilic
Methanohalobium evestigatum Z-7303	Methanosarcinales		Specialized		50	Anaerobic	ExtremeHalophilic	Bacilli	Thermophilic
Methanohalophilus mahii DSM 5219	Methanosarcinales		Specialized			Anaerobic	ModerateHalophilic		Mesophilic
Methanolobus psychrophilus R15	Methanosarcinales				15	Anaerobic			psychrophilic		Methanogenesis from Methanol at Low Temperatures by a Novel Psychrophilic Methanogen, “Methanolobus psychrophilus” sp. nov., Prevalent in Zoige Wetland of the Tibetan Plateau
Methanomethylovorans hollandica DSM 15978	Methanosarcinales	Negative	Aquatic	No	34-37	Anaerobic		Cocci	Mesophilic
Methanosaeta concilii GP6	Methanosarcinales								Thermophilic		Complete Genome Sequence of Methanosaeta concilii, a Specialist in Aceticlastic Methanogenesis
Methanosaeta harundinacea 6Ac	Methanosarcinales			No	34–37			Bacilli	Mesophilic		Methanosaeta harundinacea sp. nov., a novel acetate-scavenging methanogen isolated from a UASB reactor
Methanosaeta thermophila PT	Methanosarcinales			No		Anaerobic			Thermophilic
Methanosalsum zhilinae DSM 4017	Methanosarcinales		Specialized	No		Anaerobic	ModerateHalophilic
Methanosarcina acetivorans C2A	Methanosarcinales		Aquatic	No	35-40	Anaerobic		Cocci	Mesophilic
Methanosarcina barkeri str. Fusaro	Methanosarcinales		Multiple	No	35-40	Anaerobic		Cocci	Mesophilic
Methanosarcina mazei Go1	Methanosarcinales		Multiple	No	30-40	Anaerobic		Cocci	Mesophilic
Methanosarcina mazei Tuc01	Methanosarcinales		Multiple	No	30-40	Anaerobic		Cocci	Mesophilic
